# Supplementary material for: Two new species of Pseudohadena Alphéraky, 1889 from Kazakhstan (Lepidoptera, Noctuidae, Xyleninae)
Source: Zookeys. 2012 Apr 27;(187):9–34. doi: 10.3897/zookeys.187.2661 (PMC3345900; doi:10.3897/zookeys.187.2661)
Supplement: XML Treatment for Pseudohadena (Jaxartia) gorbunovi [file zookeys.187.2661-treatment2.xml]

<!DOCTYPE tp:taxon-treatment
  PUBLIC "-//TaxonX//DTD Taxonomic Treatment Publishing DTD v0 20100105//EN" "tax-treatment-NSO.dtd">
<tp:taxon-treatment xmlns:tp="http://www.plazi.org/taxpub"><tp:treatment-meta><mixed-citation publication-type="journal"><person-group><name><surname>Pekarsky</surname><given-names>Oleg</given-names></name></person-group><article-title>Two new species of 
                    <italic>Pseudohadena</italic> Alphéraky, 1889 from Kazakhstan (Lepidoptera, Noctuidae, Xyleninae)</article-title><source>Zookeys</source><day>27</day><month>4</month><year>2012</year><volume>2012</volume><issue>187</issue><fpage>9</fpage><lpage>34</lpage><pub-id pub-id-type="doi">10.3897/zookeys.187.2661</pub-id></mixed-citation></tp:treatment-meta><tp:nomenclature><tp:taxon-name>
                        <tp:taxon-name-part taxon-name-part-type="genus">Pseudohadena</tp:taxon-name-part>
                        (<tp:taxon-name-part taxon-name-part-type="subgenus">Jaxartia</tp:taxon-name-part>)
                        <tp:taxon-name-part taxon-name-part-type="species">gorbunovi</tp:taxon-name-part>
                    <object-id xmlns:xlink="http://www.w3.org/1999/xlink" xlink:type="simple">urn:lsid:zoobank.org:act:420F7C70-8868-46C8-9141-44991C6A6FD9</object-id>
								<object-id xmlns:xlink="http://www.w3.org/1999/xlink" xlink:type="simple">http://species-id.net/wiki/Pseudohadena_gorbunovi</object-id>
								</tp:taxon-name><tp:taxon-authority>Pekarsky</tp:taxon-authority><tp:taxon-status xmlns:xlink="http://www.w3.org/1999/xlink" xlink:type="simple">sp. n.</tp:taxon-status><xref ref-type="fig" rid="F12">Figs 64–67</xref></tp:nomenclature><tp:treatment-sec sec-type="Holotype"><title>Holotype.</title><p>Male, SW KAZAKHSTAN, Ustyurt Res., 4 km S of Kokesem cordon, 316 m, <named-content xmlns:xlink="http://www.w3.org/1999/xlink" content-type="dwc:verbatimCoordinates" xlink:type="simple">43°08'N, 54°54'E</named-content>, 1–2.x.2010, leg. P. Gorbunov; slide No.: OP0976m (coll. O. Pekarsky, deposited in the HNHM Budapest).</p></tp:treatment-sec><tp:treatment-sec sec-type="Paratypes"><title>Paratypes.</title><p>23 males, with same data as holotype (coll. O. Pekarsky); 3 males, 2 females, SW KAZAKHSTAN, Ustyurt Plat., 30km S Sai-Utes, Syndy, 223 m, <named-content xmlns:xlink="http://www.w3.org/1999/xlink" content-type="dwc:verbatimCoordinates" xlink:type="simple">44°00'N, 53°25'E</named-content> 19.ix.2010 leg. P. Gorbunov, (coll. O. Pekarsky); 4 males, 1 female, SW Kazakhstan, Mangistau Prov., Ustyurt Nat. Res., Cordon Kokesem, <named-content xmlns:xlink="http://www.w3.org/1999/xlink" content-type="dwc:verbatimCoordinates" xlink:type="simple">43°10'10"N, 54°53'16"E</named-content>, 1.10.2010 leg. V. Zurilina (coll. O. Pekarsky); 56 males, 3 females, from same locality, 2.x.2010, leg. V. Zurilina (coll. O. Pekarsky); 1 male, Kazakhstan, Mangistau Prov., Cordon Kokesem, Ustyurt nat. reserv., 12.10.2010, (coll. M. Dvořák), 1 male, Kazakhstan, Mangistauskaya, Karakiyanskyi, Ustyurt Plat., 9–15.10.2009, leg. V. Zurilina (coll. M. Dvořák), 6 males, SW Kazakhstan, Mangistau prov., Ustyurt Nat. Res., Cordon Kenderly, <named-content xmlns:xlink="http://www.w3.org/1999/xlink" content-type="dwc:verbatimCoordinates" xlink:type="simple">42°57'28"N, 54°41'34"E</named-content>, 3.x.2010, leg. V. Zurilina (coll. O. Pekarsky); 11 males, SW KAZAKHSTAN, Ustyurt Nat. Res., Kendyrli (spring), 128 m, <named-content xmlns:xlink="http://www.w3.org/1999/xlink" content-type="dwc:verbatimCoordinates" xlink:type="simple">42°57'N, 54°41'E</named-content>, 29.ix.2010, leg. P. Gorbunov, (coll. O. Pekarsky); 29 males, from same locality, 3.x.2010, slide Nos: OP1056m, OP1057m (males), 2 females, 10.x.2010, leg. P. Gorbunov, slide Nos: OP1153f, OP1154f (female) (coll. O. Pekarsky); 20 males, SW Kazakhstan, Mangistau prov., Karakiya distr., Sand Tynyshtyk, <named-content xmlns:xlink="http://www.w3.org/1999/xlink" content-type="dwc:verbatimCoordinates" xlink:type="simple">43°06'53"N, 54°11'39"E</named-content>, 5.x.2010, leg. V. Zurilina (coll. O. Pekarsky); 6 males, from same locality, 4.x.2010, V. Zurilina (coll. O. Pekarsky); 7 males, 1 female, SW KAZAKHSTAN, Ustyurt Plateau, 19 km N of Beineu, <named-content xmlns:xlink="http://www.w3.org/1999/xlink" content-type="dwc:verbatimCoordinates" xlink:type="simple">45°30'N, 55°15'E</named-content>,<!--PageBreak--> 120 m 8.x.2010, leg. P. Gorbunov, slide Nos: OP1059m, OP1060m (males), OP0977f (female) (coll. O. Pekarsky); 10 males, SW KAZAKHSTAN, Ustyurt Res., Tynyshtyk Boget at Karashek Mt., <named-content xmlns:xlink="http://www.w3.org/1999/xlink" content-type="dwc:verbatimCoordinates" xlink:type="simple">43°06N, 54°11E</named-content> 4.x.2010, leg. P. Gorbunov, slide No.: OP1058m (male) (coll. O. Pekarsky); 1 male, SW KAZAKHSTAN, Beket-Ata 20 km S, 268 m, <named-content xmlns:xlink="http://www.w3.org/1999/xlink" content-type="dwc:verbatimCoordinates" xlink:type="simple">43°29'35.2"N, 54°01'37.5"E</named-content>, 7.10.2010, leg. K. Nupponen, slide No.: OP1067m (male) (coll. O. Pekarsky); 1 female, Kazakhstan, Mangistauskaya, Karakiyanskyi, Ustyurt Plat., 9-15.10.09, leg. V. Zurilina, (coll. O. Pekarsky); 4 males, SW Kazakhstan, Mangistau Prov., Ustyurt Nat. Res., Cordon Kokesem, <named-content xmlns:xlink="http://www.w3.org/1999/xlink" content-type="dwc:verbatimCoordinates" xlink:type="simple">43°10'10"N, 54°53'16"E</named-content>, 2.10.2010, leg. V. Zurilina (coll. O. Pekarsky, deposited in ZISP, St. Petersburg).</p></tp:treatment-sec><tp:treatment-sec sec-type="Diagnosis"><title>Diagnosis.</title><p><italic><tp:taxon-name>Pseudohadena (Jaxartia) gorbunovi</tp:taxon-name></italic> possesses all diagnostic external characters of the subgenus <italic><tp:taxon-name>Jaxartia</tp:taxon-name></italic> (wide bipectinate antenna of males, five curved spine-like setae on basitarsus of fore leg, bifurcated hair-like scales on thorax and head). It resembles <italic><tp:taxon-name>Pseudohadena evanida</tp:taxon-name></italic>, <italic><tp:taxon-name>Pseudohadena leucochlora</tp:taxon-name></italic> and <italic><tp:taxon-name>Pseudohadena pseudamoena</tp:taxon-name></italic>. The genitalia structure of both sexes, especially the coiled type of vesica, the long ductus bursae, and the size of corpus bursae and appendix bursae indicates the close relationship with <italic><tp:taxon-name>Pseudohadena cymatodes</tp:taxon-name></italic> and <italic><tp:taxon-name>Pseudohadena pseudamoena</tp:taxon-name></italic>. Despite of the conspicuous differences in the habitus of <italic><tp:taxon-name>Pseudohadena gorbunovi</tp:taxon-name></italic> and <italic><tp:taxon-name>Pseudohadena cymatodes</tp:taxon-name></italic>, the latter species is the closest relative of <italic><tp:taxon-name>Pseudohadena gorbunovi</tp:taxon-name></italic>.</p><p>The external features of <italic><tp:taxon-name>Pseudohadena gorbunoviare</tp:taxon-name></italic> compared below with those of <italic><tp:taxon-name>Pseudohadena pseudamoena</tp:taxon-name></italic> due to the striking external differences between it and <italic><tp:taxon-name>Pseudohadena cymatodes</tp:taxon-name></italic>. The main distinguishing external features of <italic><tp:taxon-name>Pseudohadena gorbunoviare</tp:taxon-name></italic> smaller size, the almost straight antemedial line, the more elongated fore wing with acute apex and oblique outer margin, and the narrower hind wing; <italic><tp:taxon-name>Pseudohadena pseudamoena</tp:taxon-name></italic> has a zigzagged antemedial line, much wider fore wings with less oblique outer margin and obtuse apex and the hind wing is also wider, more rounded. The two species also differ in the structure of bifurcated hair-like scales (<xref ref-type="fig" rid="F19">Figs 101, 104</xref>).</p><p>The diagnostic features of the male genitalia are in the shape of the cucullus, the costal process (digitus), the clasper, and the structure of vesica; those of the female genitalia are the shapes of the corpus bursae and appendix bursae. The new species differs from related species by its elongated, uniform clasper, fine, attenuated distal process of the digitus, relatively short cucullus, and the dorso-ventral direction of the twist of the vesica. In comparison with <italic><tp:taxon-name>Pseudohadena gorbunovi</tp:taxon-name></italic>, <italic><tp:taxon-name>Pseudohadena pseudamoena</tp:taxon-name></italic> has a larger, medially dilated, “butter knife”-shaped clasper with acute tip, somewhat shorter, wider distal process of the digitus, a much longer cucullus, and the vesica is twisted in a ventro-dorsal direction.</p><p>The female genitalia of <italic><tp:taxon-name>Pseudohadena gorbunovi</tp:taxon-name></italic> are distinguishable from those of <italic><tp:taxon-name>Pseudohadena pseudamoena</tp:taxon-name></italic> by the almost equally sized and similarly shaped corpus bursae and appendix bursae, whhereas in <italic><tp:taxon-name>Pseudohadena pseudamoena</tp:taxon-name></italic> the corpus bursae is smaller than the appendix bursae.</p><p>The detailed characterisation of the genitalia of <italic><tp:taxon-name>Pseudohadena cymatodes</tp:taxon-name></italic> will be presented in a separate paper (Pekarsky, in prep.).</p></tp:treatment-sec><tp:treatment-sec sec-type="Description"><title>Description.</title><p>Male (<xref ref-type="fig" rid="F12">Figs 64, 66</xref>). Wingspan 31–40 mm, length of fore wing 15–17mm. Head, thorax, abdomen and fore wing beige; fore wing irrorated with a few blackish-brown scales, thorax and head mixed sparsely with black-tipped hair-like<!--PageBreak--> scales. Scales on thorax and head bifurcated except on metathorax, which is covered by unforked hair-like scales directed across abdomen. Eye surrounded by black hair-like scales. Palpus short, wide, densely covered by long black hair-like scales on outer side and light-beige scales on inner side. Forewing narrow, with acute apex; costa straight; outer margin oblique. Wing pattern indistinct: basal, subbasal and medial lines recognisable only on most strongly patterned specimens; antemedial line represented by some darker spots; medial line most often represented only by dark costal patch; postmedial line curved and dentate; subterminal line curved, composed by blackish-brown scales; orbicular stigma with darker patch in centre; reniform stigma narrow, lunulate; claviform stigma diffuse, with small darker basal patch; terminal line present, cilia striated with dark brown. Hind wing pale, shining beige grey; transverse line present; discal spot hardly discernible.</p><p>Female (<xref ref-type="fig" rid="F12">Figs 65, 67</xref>). Wingspan 36 mm, length of fore wing 15–17 mm. External characters as for male but with more rounded fore wing; wings and abdomen somewhat darker in colouration.</p><p><bold>Male genitalia</bold> (<xref ref-type="fig" rid="F13">Figs 70–72</xref>, <xref ref-type="fig" rid="F14">76</xref>–<xref ref-type="fig" rid="F15">84</xref>). Genital armature well sclerotized; uncus strong, flattened with obtuse flattened dorsal-ventral apex; tegumen ribbon-like, 0.67 times length of vinculum; penicular lobes small, bearing long setae; juxta shield-like with rounded basal (ventral) side and elongated (dorsal) extension; vinculum V-shaped. Valvae symmetrical, massive, wide, with parallel sides; sacculus short, triangular with dorsal setose sector; costa straight from base to cucullus, with big salience subapically; editum granule-shaped, setose; clasper strong, wide, flattened, medially curved; central area of the valva between sacculus and costal process weakly sclerotized; costal process large, its extension thin, acute, spiculiform, situated subapically; corona weak. Aedeagus cylindrical, distal part curved ventrally; ventral part sclerotized; carina heavily sclerotized, without spines. Vesica tubular, everted forward and recurved ventrally producing a full coil and continued in opposite direction from carina in a subconical tube; basal tube and medial part thick walled; medial third with long subconical diverticulum; distal third with somewhat shorter diverticulum and with long, robust, pointed terminal cornutus; basal part of vesica with membranous area with clear surface (<xref ref-type="fig" rid="F15">Fig. 83</xref>); lateral and dorsal surfaces of vesica covered by fine spinules from basal area towards medial diverticulum (<xref ref-type="fig" rid="F15">Fig. 77</xref>); medial diverticulum covered with granule-like formations with acute tips (<xref ref-type="fig" rid="F15">Fig. 78</xref>); vesica with a strict border between two different types of scobination on main tube of vesica (spinules) and medial diverticulum (granulous formations with acute tips) on both sides (<xref ref-type="fig" rid="F15">Figs 80, 81</xref>); scobination of distal diverticulum consists of spinules with broad bases (<xref ref-type="fig" rid="F15">Fig. 79</xref>); terminal end of vesica covered by small spinules (<xref ref-type="fig" rid="F15">Fig. 82</xref>). Eighth abdominal segment with characteristic sclerotized structures on both sides (<xref ref-type="fig" rid="F18">Figs 97, 98</xref>); tergite with two symmetrical, well-sclerotized, anteriorly curved bars, connected by a cross-bar anteriorly and by weakly sclerotized band posteriorly; posterior margin slightly concave; middle section of tergite has no sclerotization and looks like a rectangular window with rounded lateral margins and straight posterior and anterior margins; sternite rather oval with wide sclerotization posteriorly and straight anterior and posterior margins, with unsclerotized "window" anteriorly.</p><p><!--PageBreak--><bold>Female genitalia</bold> (<xref ref-type="fig" rid="F20">Figs 107, 108</xref>).</p><p>Ovipositor short; papillae anales densely hairy. Apophyses anteriores thin with small spatulate tips; apophyses posteriores somewhat longer than apophyses anteriores. Ostium bursae broad, ventral plate sclerotized, quadrangular with rounded lower corners, its walls scobinate. Ductus bursae long, tubular, sinusoid, a sclerotized crest running laterally from ostium bursae to apical part of corpus bursae. Appendix bursae as large as corpus bursae, most parts sclerotized; corpus bursae elliptical-semiglobular with three unequal signa: first signum long, tapering towards its tip; second signum medium-long, ribbon-like, equally wide throughout; third signum similar to second one but somewhat shorter. Seventh abdominal segment heavily sclerotized; tergite a fully sclerotized plate with parallel lateral sides and convex posterior and anterior sides; sternite smaller having a narrow, strongly sclerotized posterior part with rounded posterolateral corners, concave centrally; anterior part lightly sclerotized (<xref ref-type="fig" rid="F18">Fig. 98</xref>).</p></tp:treatment-sec><tp:treatment-sec sec-type="Etymology"><title>Etymology.</title><p>The new species is dedicated to the famous Russian entomologist, Mr. Pavel Gorbunov, who collected both of the new species of <italic><tp:taxon-name>Pseudohadena</tp:taxon-name></italic> described herein.</p></tp:treatment-sec><tp:treatment-sec sec-type="Distribution"><title>Distribution.</title><p>The species is known only from its type-locality, South-west Kazakhstan, Ustyurt plateau.</p></tp:treatment-sec><tp:treatment-sec><!--Section generated to contain objects referenced in tp:taxon-treatment.--><fig id="F12" position="float" orientation="portrait"><label>Figures 64–69.</label><caption><p>Adults. <bold>64–67</bold> <italic><tp:taxon-name>Pseudohadena (Jaxartia) gorbunovi</tp:taxon-name></italic> sp. n. <bold>64</bold> holotype male, Kazakhstan <bold>65</bold> paratype female <bold>66</bold> paratype male <bold>67</bold> paratype female. <bold>68–69</bold> <italic><tp:taxon-name>Pseudohadena (Jaxartia) pseudamoena</tp:taxon-name></italic>. <bold>68</bold>paratype male, Armenia <bold>69</bold> female, Iran.</p></caption><graphic xmlns:xlink="http://www.w3.org/1999/xlink" xlink:href="ZooKeys-187-009-g012.jpg" position="float" orientation="portrait" xlink:type="simple"/></fig><fig id="F19" position="float" orientation="portrait"><label>Figures 101–106. 101</label><caption><p>Bifurcated hair-like scales from head and thorax of <italic><tp:taxon-name>Pseudohadena (Jaxartia) gorbunovi</tp:taxon-name></italic> sp. n., Kazakhstan <bold>102</bold> right fore leg <bold>103</bold> basitarsus of fore leg <bold>104</bold> bifurcated hair-like scales from head and thorax of <italic><tp:taxon-name>Pseudohadena (Jaxartia) pseudamoena</tp:taxon-name></italic>, Iran <bold>105</bold> right fore leg <bold>106</bold> basitarsus of fore leg.</p></caption><graphic xmlns:xlink="http://www.w3.org/1999/xlink" xlink:href="ZooKeys-187-009-g019.jpg" position="float" orientation="portrait" xlink:type="simple"/></fig><fig id="F13" position="float" orientation="portrait"><label>Figures 70–75.</label><caption><p>Male genitalia. <bold>70–72</bold> <italic><tp:taxon-name>Pseudohadena (Jaxartia) gorbunovi</tp:taxon-name></italic> sp. n., male genitalia, holotype, Kazakhstan, slide No. OP0976m <bold>70</bold> clasping apparatus <bold>71</bold> aedeagus (ventral view) <bold>72</bold> aedeagus (ventral view, opposite side) 73–75 <italic><tp:taxon-name>Pseudohadena (Jaxartia) pseudamoena</tp:taxon-name></italic>, male genitalia, paratype, Armenia, slide No. OP1198m <bold>73</bold> clasping apparatus <bold>74</bold> aedeagus (ventral view) <bold>75</bold> aedeagus (ventral view, opposite side).</p></caption><graphic xmlns:xlink="http://www.w3.org/1999/xlink" xlink:href="ZooKeys-187-009-g013.jpg" position="float" orientation="portrait" xlink:type="simple"/></fig><fig id="F14" position="float" orientation="portrait"><label>Figure 76.</label><caption><p>Vesica characteristics of <italic><tp:taxon-name>Pseudohadena (Jaxartia) gorbunovi</tp:taxon-name></italic> sp. n., holotype, Kazakhstan, Slide No. OP0976m.</p></caption><graphic xmlns:xlink="http://www.w3.org/1999/xlink" xlink:href="ZooKeys-187-009-g014.jpg" position="float" orientation="portrait" xlink:type="simple"/></fig><fig id="F15" position="float" orientation="portrait"><label>Figures 77–84.</label><caption><p>Vesica microstructure of <italic><tp:taxon-name>Pseudohadena (Jaxartia) gorbunovi</tp:taxon-name></italic> sp. n. <bold>77</bold> fine spinules on vesica <bold>78 </bold>granular formations on medial diverticulum <bold>79</bold> spinules with broad bases on distal diverticulum <bold>80</bold> border between vesica and medial diverticulum <bold>81</bold> border between vesica and medial diverticulum on opposite side <bold>82</bold> small spinules on distal part of vesica <bold>83</bold> membranous point of aedeagus <bold>84</bold> folded area near cornutus.</p></caption><graphic xmlns:xlink="http://www.w3.org/1999/xlink" xlink:href="ZooKeys-187-009-g015.jpg" position="float" orientation="portrait" xlink:type="simple"/></fig><fig id="F18" position="float" orientation="portrait"><label>Figures 97–100.</label><caption><p>Abdominal segments. <bold>97</bold> <italic><tp:taxon-name>Pseudohadena (Jaxartia) gorbunovi</tp:taxon-name></italic> sp. n., 8<sup>th</sup> abdominal segment of male <bold>98</bold> 7<sup>th</sup> abdominal segment of female <bold>99</bold> <italic><tp:taxon-name>Pseudohadena (Jaxartia) pseudamoena</tp:taxon-name></italic>, 8<sup>th</sup> abdominal segment of male <bold>100</bold> 7<sup>th</sup> abdominal segment of female.</p></caption><graphic xmlns:xlink="http://www.w3.org/1999/xlink" xlink:href="ZooKeys-187-009-g018.jpg" position="float" orientation="portrait" xlink:type="simple"/></fig><fig id="F20" position="float" orientation="portrait"><label>Figures 107–110.</label><caption><p>Female genitalia. <bold>107</bold> <italic><tp:taxon-name>Pseudohadena (Jaxartia) gorbunovi</tp:taxon-name></italic> sp. n., female genitalia, paratype, Kazakhstan, slide No. OP0977f <bold>108</bold> <italic><tp:taxon-name>Pseudohadena (Jaxartia) gorbunovi</tp:taxon-name></italic> sp. n., female genitalia, paratype, Kazakhstan, slide No. OP1163f <bold>109</bold> <italic><tp:taxon-name>Pseudohadena (Jaxartia) pseudamoena</tp:taxon-name></italic>, female genitalia, Iran, Elburs, slide No. RL8103f <bold>110</bold> <italic><tp:taxon-name>Pseudohadena (Jaxartia) pseudamoena</tp:taxon-name></italic>, female, Iran, slide No. OP1126f.</p></caption><graphic xmlns:xlink="http://www.w3.org/1999/xlink" xlink:href="ZooKeys-187-009-g020.jpg" position="float" orientation="portrait" xlink:type="simple"/></fig></tp:treatment-sec></tp:taxon-treatment>
